# Supplementary material for: Hierarchical discovery of large-scale and focal copy number alterations in low-coverage cancer genomes
Source: BMC Bioinformatics. 2020 Apr 16;21:147. doi: 10.1186/s12859-020-3480-3 (PMC7160937; doi:10.1186/s12859-020-3480-3)
Supplement: Supplementary file 2 — Additional file 2. Supplementary Table S1 [file 12859_2020_3480_MOESM2_ESM.xlsx]

## Sheet: Sheet1
Cell line	GEO-Accession	Genome coverage (x)	Read length	Read type	Ploidy	PMID
HG00096	1000 Genome Project	13.94	250	paired-end	Diploid	20981092
HG01879	1000 Genome Project	14.34	250	paired-end	Diploid	20981092
HG00119	1000 Genome Project	10.087	76	paired-end	Diploid	20981092
CHP-212	GSM2664356	1.752	101	single-end	Diploid	27613601
IMR-32	GSM2664328	1.4001	101	single-end	Near-diploid	15922866
HepG2	ENCODE: ENCSR055XHN	1.422	76	single-end	Near-Diploid	19751877
A427	DRX015190	10.67	101	paired-end	Hypertriploid	10908148
NCI-H82	GSM1526702	0.3162	40	single-end	Near-triploid	16157194
MCF7	GSM2258738	0.293	36	single-end	Hypertetraploid	14503924
LNCaP	GSM1902617	0.6299	50	single-end	Hypertetraploid	10702678
Case#6	TCRBOA6-T-WGS.lane1: Texas Cancer research Biobank (http://txcrb.org/data.html)	20.2071	101	paired-end
Case#7	TCRBOA7-T-WGS.lane4 : Texas Cancer research Biobank (http://txcrb.org/data.html)	19.2884	101	paired-end
