# Supplementary material for: Hierarchical discovery of large-scale and focal copy number alterations in low-coverage cancer genomes
Source: BMC Bioinformatics. 2020 Apr 16;21:147. doi: 10.1186/s12859-020-3480-3 (PMC7160937; doi:10.1186/s12859-020-3480-3)
Supplement: Supplementary file 3 — Additional file 3. Supplementary Table S2 [file 12859_2020_3480_MOESM3_ESM.xlsx]

## Sheet: CN reference estimation
Cell line	Actual CN reference (CNR)	CNAtra free CNR	|Actual CNR – free CNR| (%)	RD global median	| Actual CNR – RD global median | (%)
HG00119	11158.1	11158.1	0	11117.4	0.36444
HG00096	15201.7	15201.7	0	15116.5	0.56047
HG01879	15574.4	15574.4	0	15521.4	0.34051
CHP-212	2007.34	2007.34	0	1956.11	2.55197
IMR-32	1449.39	1449.39	0	1520.47	4.90421
HepG2	1483.54	1483.54	0	1578.92	6.42953
A427	7619.17	7638.04	0.247014	11186.6	46.8215
NCI-H82	311.654	312.234	0.185609	370.662	18.9336
MCF7	179.747	180.46	0.394721	323.749	80.1134
LNCaP	383.663	384.636	0.25277	719.243	87.4672
The actual CN reference (CNR) is the estimated CNR by CNAtra given the true whole-genome ploidy level as input.
The CNAtra free CNR is the copy number reference estimated by CNAtra using the ‘free’ model.
RD global median is the median of the RD signal that is used by some CNA detection tools as CNR.
