# Supplementary material for: Hierarchical discovery of large-scale and focal copy number alterations in low-coverage cancer genomes
Source: BMC Bioinformatics. 2020 Apr 16;21:147. doi: 10.1186/s12859-020-3480-3 (PMC7160937; doi:10.1186/s12859-020-3480-3)
Supplement: Supplementary file 4 — Additional file 4. Supplementary Table S3 [file 12859_2020_3480_MOESM4_ESM.xlsx]

## Sheet: CHP212 CCLE
Chromosome	Start	End	Num_Probes	Length	Modal_HSCN_1	Modal_HSCN_2	Modal_Total_CN
1	740857	21655884	6017	20915027	0	1	1
1	21668692	114631167	27754	92962475	0	1	1
1	114634399	144880109	2025	30245710	1	1	2
1	144893050	214645295	21707	69752245	1	2	3
1	214645307	216966140	859	2320833	1	2	3
1	216973196	217150813	110	177617	1	1	2
1	217157748	249198692	11530	32040944	1	2	3
2	21833	11691889	4736	11670056	1	1	2
2	11692106	12897058	593	1204952	1	7	7
2	12898347	15722503	961	2824156	1	1	2
2	15726041	16205386	224	479345	1	7	7
2	16214286	243048760	66104	226834474	1	1	2
3	70895	46789175	17484	46718280	1	1	2
3	46880002	115866844	18758	68986842	1	1	2
3	115880729	115954474	30	73745	1	2	3
3	115959369	116099041	38	139672	1	1	2
3	116102745	116185514	36	82769	0	1	1
3	116189829	116281707	26	91878	1	1	2
3	116283473	116534587	135	251114	0	1	1
3	116536464	197833758	23115	81297294	1	1	2
4	69713	12644462	4235	12574749	1	1	2
4	12657044	190921709	50629	178264665	1	1	2
5	51455	12785251	5830	12733796	1	1	2
5	12824411	104428904	24482	91604493	1	1	2
5	104436713	104494583	11	57870	0	1	1
5	104509854	180692833	25193	76182979	1	1	2
6	203845	31317347	12633	31113502	1	1	2
6	31317697	32622194	442	1304497	0	2	2
6	32650612	53924697	6905	21274085	1	1	2
6	53938311	147595554	26055	93657243	1	1	2
6	147606007	148974274	557	1368267	1	2	3
6	148981906	170918031	8474	21936125	1	1	2
7	44408	11207095	3599	11162687	1	1	2
7	11214240	11619795	245	405555	0	1	1
7	11623705	48710509	13969	37086804	1	1	2
7	48722106	52728891	1583	4006785	1	1	2
7	52736727	159119220	26721	106382493	1	1	2
8	164984	12477492	6854	12312508	1	1	2
8	12481979	24972187	5984	12490208	1	1	2
8	24984333	112291494	23176	87307161	1	1	2
8	112300281	115632043	730	3331762	0	2	2
8	115650787	125756134	3473	10105347	1	1	2
8	125761165	146293414	7600	20532249	1	1	2
9	97480	9085941	5132	8988461	1	1	2
9	9086923	9349832	132	262909	1	1	2
9	9354303	9489179	99	134876	0	1	1
9	9495226	9587003	43	91777	1	1	2
9	9587666	24497684	6316	14910018	1	1	2
9	24514390	141071475	28918	116557085	1	1	2
10	135656	135434551	47301	135298895	1	1	2
11	206767	40664847	14760	40458080	0	1	1
11	40673124	60965461	4337	20292337	1	1	2
11	61022155	107227356	14014	46205201	1	1	2
11	107257165	134944770	10593	27687605	1	1	2
12	192220	11214145	3850	11021925	1	1	2
12	11261335	90482636	22954	79221301	1	1	2
12	90493557	133777645	14963	43284088	1	1	2
13	19212262	32581617	5432	13369355	1	1	2
13	32588825	115106996	28051	82518171	1	1	2
14	20224003	53023607	10180	32799604	1	1	2
14	53041549	53316039	50	274490	0	1	1
14	53323211	107285437	17326	53962226	1	1	2
15	20143409	22582902	18	2439493	0	1	1
15	22765683	76878362	16448	54112679	1	1	2
15	76902257	102400037	9046	25497780	1	1	2
16	91010	34441795	10387	34350785	1	1	2
16	34470704	34757071	31	286367	0	3	3
16	34760967	35205717	29	444750	1	1	2
16	46534977	77211339	9041	30676362	1	2	3
16	77221679	83195951	4348	5974272	0	1	1
16	83196225	83209017	12	12792	0	0	0
16	83211524	90163275	3186	6951751	0	1	1
17	6888	36009977	8657	36003089	1	1	2
17	36022278	44353885	1675	8331607	1	3	4
17	44789285	81049726	9831	36260441	2	3	4
18	100949	45431781	13948	45330832	1	1	2
18	45433995	63757244	6477	18323249	1	1	2
18	63778434	78015057	5605	14236623	1	1	2
19	260970	59095126	11563	58834156	1	1	2
20	69408	14781684	6192	14712276	1	1	2
20	14782742	15026745	87	244003	0	1	1
20	15037034	62912463	16171	47875429	1	1	2
21	14595264	28054302	4716	13459038	1	1	2
21	28058794	48084820	7565	20026026	1	1	2
22	16055207	51199978	11164	35144771	1	1	2

## Sheet: NCI-H82 CCLE
Chromosome	Start	End	Num_Probes	Length	Modal_HSCN_1	Modal_HSCN_2	Modal_Total_CN
1	740857	16846035	4347	16105178	1	2	3
1	17282425	27635249	3125	10352824	1	2	3
1	27643517	27978664	41	335147	2	2	4
1	27979063	152555176	29265	124576113	1	2	3
1	152590565	249198692	33222	96608127	2	2	4
2	21833	1516365	510	1494532	1	1	2
2	1522180	36323971	12612	34801791	1	2	3
2	36336861	98269110	17586	61932249	1	2	3
2	98270884	98391887	29	121003	0	1	1
2	98403509	124128700	7418	25725191	1	2	3
2	124130037	124158880	12	28843	1	4	5
2	124163193	132208937	2213	8045744	1	2	3
2	132238800	155027415	6634	22788615	1	2	3
2	155028142	177164314	6200	22136172	1	2	3
2	177169918	177281979	30	112061	0	1	1
2	177290618	198918591	5532	21627973	1	2	3
2	198921201	199122907	74	201706	0	1	1
2	199124918	213375866	4018	14250948	1	2	3
2	213387563	242718444	9710	29330881	1	2	3
2	242917306	243014630	26	97324	0	2	2
3	70895	25842326	10784	25771431	0	2	2
3	25854377	47470787	6774	21616410	0	2	2
3	47504849	90283951	12988	42779102	0	2	2
3	93543006	100324275	1430	6781269	2	2	4
3	100340796	100442478	30	101682	0	6	6
3	100448183	116515285	4496	16067102	2	2	4
3	116534587	116686382	50	151795	1	2	3
3	116694929	125707075	2781	9012146	2	2	3
3	125724069	162504667	10424	36780598	2	2	3
3	162628912	186399756	6261	23770844	2	2	4
3	186413717	197833758	3595	11420041	1	2	3
4	69713	81810031	24138	81740318	0	2	2
4	81819074	82289843	140	470769	0	3	3
4	82297896	102822507	5662	20524611	0	2	2
4	102831285	103037250	56	205965	0	0	0
4	103044377	137512083	8718	34467706	0	2	2
4	137525946	145307179	2293	7781233	0	2	2
4	145326410	179392356	9597	34065946	0	2	2
4	179396545	190921709	4255	11525164	0	2	2
5	51455	3239123	1252	3187668	0	2	2
5	3250352	10768935	3828	7518583	0	2	2
5	10788833	67649611	15922	56860778	0	2	2
5	67670969	68379836	251	708867	0	1	1
5	68396213	79612188	3058	11215975	0	2	2
5	79619086	166649030	26160	87029944	0	2	2
5	166662943	180692833	5036	14029890	0	2	2
6	203845	254283	40	50438	1	2	3
6	279695	382897	21	103202	0	1	1
6	384521	19040119	8189	18655598	1	2	3
6	19051225	20317444	518	1266219	1	2	3
6	20321806	20666457	125	344651	2	2	4
6	20679709	26704972	2302	6025263	1	2	3
6	26818968	38450709	3698	11631741	1	2	3
6	38460487	38736914	95	276427	1	1	2
6	38738748	57295191	5940	18556443	1	2	3
6	57323779	58069872	86	746093	1	1	2
6	58146087	58774716	75	628629	0	3	3
6	61972502	66226083	908	4253581	1	1	2
6	66234737	67038046	250	803309	1	1	2
6	67043235	77825472	3248	10782237	1	1	2
6	77826969	78227749	115	400780	0	1	1
6	78234327	107096806	8445	28862479	1	1	2
6	107114361	121922160	4150	14807799	1	2	3
6	121935602	126182610	1359	4247008	1	2	3
6	126189659	170918031	15503	44728372	1	2	3
7	44408	3505092	813	3460684	1	2	3
7	3509626	12178933	3335	8669307	1	2	3
7	12185607	12230559	21	44952	1	1	2
7	12234631	22434643	4204	10200012	1	2	3
7	22438754	33487446	4214	11048692	1	2	3
7	33489728	34239379	305	749651	1	1	2
7	34247679	54373148	7023	20125469	1	2	3
7	54397486	57597142	765	3199656	1	2	2
7	57611348	64510663	367	6899315	1	1	2
7	64692186	73822588	2003	9130402	1	1	2
7	73862441	91206783	4667	17344342	1	2	3
7	91225899	97373669	1522	6147770	1	2	3
7	97404277	152573935	14526	55169658	1	2	3
7	152586523	154614499	825	2027976	1	2	3
7	154615416	154686957	57	71541	0	2	2
7	154689868	159116965	1476	4427097	1	2	2
8	164984	593041	193	428057	0	3	3
8	601043	8385336	4824	7784293	0	3	3
8	8388307	39225941	12189	30837634	0	3	3
8	39397015	68541850	6778	29144835	0	3	3
8	68556828	97602833	7991	29046005	0	3	3
8	98110463	112833663	4057	14723200	0	3	3
8	112842824	113161642	50	318818	0	4	4
8	113179402	128035165	4918	14855763	0	3	3
8	128853816	146293414	6387	17439598	0	3	3
9	59985	992574	533	932589	0	2	2
9	995023	1928694	751	933671	0	1	1
9	1938082	19705636	8763	17767554	0	2	2
9	19711275	19733645	14	22370	0	0	0
9	19736871	69827539	6678	50090668	0	2	2
9	70987821	98248387	9613	27260566	0	2	2
9	98256235	141027939	14285	42771704	0	2	2
10	135656	11580354	5687	11444698	1	1	2
10	11599041	11721477	28	122436	0	1	1
10	11723123	16466218	2202	4743095	1	1	2
10	16476271	22853102	2352	6376831	1	1	2
10	22859257	58853784	10277	35994527	1	1	2
10	58865340	85549244	9037	26683904	1	1	2
10	85557882	85728670	90	170788	1	2	3
10	85730067	92462715	2315	6732648	1	1	2
10	92471984	124332296	10768	31860312	1	1	2
10	124389296	135434551	4539	11045255	1	1	2
11	206767	6117976	1864	5911209	1	1	2
11	6132758	12500833	2781	6368075	1	1	2
11	12505324	12727086	80	221762	1	2	3
11	12738650	134944770	38976	122206120	1	1	2
12	192220	45962417	14322	45770197	1	2	3
12	45963241	128048949	25109	82085708	1	2	3
12	128052533	133777645	2339	5725112	1	2	3
13	19212262	32531624	5416	13319362	0	3	3
13	32540047	42560832	3724	10020785	0	4	4
13	42560978	42734566	82	173588	0	3	3
13	42748558	105633176	20286	62884618	0	4	4
13	105636451	115106996	3975	9470545	0	3	3
14	20224003	22189306	677	1965303	0	2	2
14	22196173	22499918	162	303745	2	7	7
14	22506095	23636273	465	1130178	0	2	2
14	23645565	23878259	54	232694	2	7	7
14	23885887	26763627	1055	2877740	0	2	2
14	26769914	35512612	2709	8742698	0	2	2
14	35527239	56559276	6252	21032037	0	2	2
14	56562714	57897778	545	1335064	2	7	7
14	57907323	58157728	102	250405	2	5	7
14	58165943	58654784	220	488841	2	7	7
14	58706750	60013254	442	1306504	0	2	2
14	60027043	60519920	111	492877	2	7	7
14	60538029	62750671	668	2212642	0	2	2
14	62774675	63213675	178	439000	2	7	7
14	63214258	63364595	53	150337	1	7	7
14	63371748	73405077	3071	10033329	0	2	2
14	73413830	73526613	46	112783	2	2	4
14	73543317	73729784	52	186467	1	2	3
14	73738042	73773609	14	35567	2	3	5
14	73784863	74317000	84	532137	1	2	3
14	74338549	74910257	157	571708	0	2	2
14	74911898	75200697	82	288799	0	4	4
14	75224626	86435235	3863	11210609	0	2	2
14	86679261	107285437	6437	20606176	0	2	2
15	20143409	27407771	1419	7264362	1	2	2
15	27410670	76878362	15041	49467692	1	2	3
15	76902257	102400037	9046	25497780	1	2	3
16	91010	25188859	8808	25097849	0	3	3
16	25200983	76905308	10486	51704325	0	2	2
16	76910690	78371608	1004	1460918	0	3	3
16	78381263	79745606	1179	1364343	0	2	2
16	79747885	80979433	847	1231548	0	2	2
16	80986601	85573772	2992	4587171	0	2	2
16	85579023	85729594	33	150571	0	3	3
16	85731988	90163275	1684	4431287	0	2	2
17	6888	20949688	5888	20942800	0	3	3
17	20969014	21516192	76	547178	0	4	4
17	21519100	44353885	4368	22834785	0	3	3
17	44789285	65975692	5382	21186407	0	3	3
17	65994627	81049726	4444	15055099	0	3	3
18	100949	1065350	404	964401	1	2	2
18	1078451	2270319	461	1191868	1	3	3
18	2278775	13505299	4508	11226524	1	2	3
18	13506012	15215871	358	1709859	1	2	2
18	18560354	18796178	19	235824	4	4	7
18	18826139	40516148	6555	21690009	1	2	2
18	40516405	40629416	29	113011	1	1	2
18	40635415	60943706	7129	20308291	1	2	2
18	60953279	63757244	959	2803965	1	2	2
18	63778434	70290746	2358	6512312	1	2	2
18	70293295	78015057	3244	7721762	1	2	2
19	260970	12071733	1900	11810763	0	2	2
19	12086945	20218226	1452	8131281	0	4	4
19	20240049	24052830	776	3812781	0	3	3
19	24059150	24487682	74	428532	0	4	4
19	24503985	44899959	4040	20395974	0	3	3
19	44929633	48977019	744	4047386	1	2	3
19	49023610	59095126	2580	10071516	1	2	3
20	69408	9919572	4294	9850164	1	2	3
20	9934391	10061632	57	127241	1	1	2
20	10067264	29598227	6639	19530963	1	2	3
20	29846303	29928409	26	82106	1	3	4
20	29942695	52643155	7172	22700460	1	2	3
20	52647808	61158952	3919	8511144	1	2	3
20	61164753	61611400	106	446647	1	1	2
20	61613864	62912463	238	1298599	1	2	3
21	14595264	48084820	12283	33489556	1	2	3
22	16055207	45130373	8678	29075166	0	2	2
22	45146425	51199978	2482	6053553	0	2	2

## Sheet: CHP212 COSMIC
CN	Chromosome	Start	End
5	17	58789922	59931236
5	17	50707029	52906404
5	17	58789922	59931236
14	2	15723035	16208927
0	11	4968511	4976273
5	17	63684415	64229794
5	17	50707029	52906404
5	17	58789922	59931236
5	17	58789922	59931236
5	17	58789922	59931236
0	16	83195951	83209299
0	1	87028669	87039945
0	1	104163500	104303404
14	2	11692606	12897058
0	3	116534313	116534387
5	17	68167508	69653798
0	16	83195951	83209299
14	2	11692606	12897058
5	17	68167508	69653798
14	2	11692606	12897058
5	17	58789922	59931236
0	1	104163500	104303404
14	2	11692606	12897058
0	16	78372441	78381263
0	1	87028669	87039945
0	1	104163500	104303404
14	2	11692606	12897058
5	17	58789922	59931236
0	16	78372441	78381263
14	2	11692606	12897058
5	17	63684415	64229794
5	17	58789922	59931236
5	17	58789922	59931236
14	2	11692606	12897058
5	17	63684415	64229794
14	2	15723035	16208927
0	1	104163500	104303404
5	17	63684415	64229794
14	2	11692606	12897058
0	16	83195951	83209299
5	17	58789922	59931236
14	2	11692606	12897058

## Sheet: NCI-H82 COSMIC
CN	Chromosome	Start	End
9	19	40416951	40789193
9	19	40416951	40789193
9	19	52653120	53070033
9	19	52653120	53070033
9	19	43386186	43541420
0	2	38977371	38977402
9	19	52653120	53070033
9	19	40416951	40789193
9	19	52653120	53070033
0	7	817735	820429
9	19	52653120	53070033
0	12	869110	874030
0	8	133954768	133955190
9	19	40416951	40789193
9	19	52653120	53070033
9	19	52653120	53070033
9	19	40416951	40789193
9	19	52653120	53070033
0	1	152555707	152586239
9	19	40416951	40789193
9	19	40416951	40789193
0	12	869110	874030
9	19	40416951	40789193
9	19	43386186	43541420
9	19	40416951	40789193
9	19	52653120	53070033
9	19	43386186	43541420
9	19	52653120	53070033
0	7	817735	820429
9	19	40416951	40789193
9	19	40416951	40789193
0	4	70127645	70231800
9	19	40416951	40789193
9	19	40416951	40789193
9	19	43386186	43541420
0	12	869110	874030
0	17	18355393	18411398
9	19	52653120	53070033
9	19	52653120	53070033
9	19	52653120	53070033
