# Supplementary material for: Hierarchical discovery of large-scale and focal copy number alterations in low-coverage cancer genomes
Source: BMC Bioinformatics. 2020 Apr 16;21:147. doi: 10.1186/s12859-020-3480-3 (PMC7160937; doi:10.1186/s12859-020-3480-3)
Supplement: Supplementary file 5 — Additional file 5. Supplementary Table S4 [file 12859_2020_3480_MOESM5_ESM.xlsx]

## Sheet: Sheet1
chr	start	end	True CN	CNAtra CN (tumor 90%)	CNAtra CN (tumor 80%)	CNAtra CN (tumor 70%)	CNAtra CN (tumor 60%)
chr1	135000000	185000000	5	5	4	4	4
chr1	200000000	240000000	3	3	3	3	3
chr2	20000000	25010000	4	4	4	3	3
chr2	40000000	45000000	1	1	1	1	1
chr2	80000000	130000000	4	4	4	3	3
chr3	50000000	100000000	8	7	7	6	6
chr4	40000000	80000000	1	1	1	1	1
chr5	30000000	75000000	6	6	5	5	4
chr6	50000000	90000000	6	6	5	5	4
chr7	90000000	130000000	7	7	6	5	5
chr8	10000000	145000000	3	3	3	3	3
chr10	30000000	45000000	2	2	2	2	2
chr11	80000000	130000000	4	4	4	3	3
chr12	25000000	65000000	7	7	6	5	5
chr12	85000000	120000000	5	5	4	4	4
chr13	25000000	65000000	6	6	5	5	4
chr14	30000000	45000000	7	7	6	5	5
chr15	20000000	40000000	7	7	6	5	5
chr15	50000000	90000000	8	7	7	6	6
chr17	10000000	60000000	5	5	4	4	4
chr20	3000000	45000000	3	3	3	3	3
