# Supplementary material for: Hierarchical discovery of large-scale and focal copy number alterations in low-coverage cancer genomes
Source: BMC Bioinformatics. 2020 Apr 16;21:147. doi: 10.1186/s12859-020-3480-3 (PMC7160937; doi:10.1186/s12859-020-3480-3)
Supplement: Supplementary file 6 — Additional file 6. Supplementary Table S5 [file 12859_2020_3480_MOESM6_ESM.xlsx]

## Sheet: Exp#1_FAs
Tool (condition)	True positive (IMR-32)	True negative (IMR-32)	False positive (IMR-32)	True positive (CHP-212)	True negative (CHP-212)	False positive (CHP-212)	True positive (HepG2)	True negative (HepG2)	False positive (HepG2)		Total true positive	Total true negative	Total false positive		Precision (%)	Recall (%)	f-measure (%)
CNAtra (Diploid)	183	17	35	194	6	33	183	17	48		560	40	116		82.8402	93.3333	87.7743
CNAtra (Free)	183	17	34	194	6	34	183	17	48		560	40	116		82.8402	93.3333	87.7743
CNVnator (1 Kb)	98	102	792	80	120	1386	106	94	737		284	316	2915		8.87777	47.3333	14.9513
CNVnator (10 Kb)	56	144	34	51	149	64	55	145	51		162	438	149		52.09	27	35.5653
FREEC (Diploid)	134	66	120	124	76	112	123	77	127		381	219	359		51.4865	63.5	56.8657
FREEC (Triploid)	133	67	119	142	58	160	125	75	142		400	200	421		48.7211	66.6667	56.2984
ReadDepth	13	187	0	9	191	0	12	188	0		34	566	0		100	5.66667	10.7256
Amycne	41	159	77	48	152	63	46	154	70		135	465	210		39.1304	22.5	28.5714
CLImAT	0	200	0	0	200	0	0	200	0		0	600	0		NaN	0	NaN

## Sheet: Exp#1_LSVs
Tool (condition)	True positive (IMR-32)	True negative (IMR-32)	False positive (IMR-32)	True positive (CHP-212)	True negative (CHP-212)	False positive (CHP-212)	True positive (HepG2)	True negative (HepG2)	False positive (HepG2)		Total true positive	Total true negative	Total false positive
CNAtra (Diploid)	9	1	3	12	0	0	10	0	0		31	1	3
CNAtra (Free)	10	0	1	12	0	1	9	1	3		31	1	5
CNVnator (1 Kb)	0	10	0	0	12	0	0	10	0		0	32	0
CNVnator (10 Kb)	0	10	0	0	12	0	0	10	0		0	32	0
FREEC (Diploid)	0	10	0	0	12	0	0	10	0		0	32	0
FREEC (Triploid)	0	10	0	0	12	0	0	10	0		0	32	0
ReadDepth	0	10	0	0	12	0	0	10	0		0	32	0
Amycne	0	10	0	0	12	0	0	10	0		0	32	0
CLImAT	2	8	0	9	3	1	7	3	1		18	14	2

## Sheet: Exp#2_FAs
Tool (condition)	True positive (IMR-32)	True negative (IMR-32)	False positive (IMR-32)	True positive (CHP-212)	True negative (CHP-212)	False positive (CHP-212)	True positive (HepG2)	True negative (HepG2)	False positive (HepG2)		Total true positive	Total true negative	Total false positive		Precision (%)	Recall (%)	f-measure (%)
CNAtra (Diploid)	135	15	45	138	12	28	139	11	52		412	38	125		76.7225	91.5556	83.4853
CNAtra (Free)	135	15	45	138	12	28	139	11	52		412	38	125		76.7225	91.5556	83.4853
CNVnator (1 Kb)	63	87	1037	58	92	1275	65	85	1089		186	264	3401		5.18539	41.3333	9.21476
CNVnator (10 Kb)	64	86	39	59	91	39	62	88	42		185	265	120		60.6557	41.1111	49.0066
FREEC (Diploid)	99	51	116	113	37	106	101	49	112		313	137	334		48.3771	69.5556	57.0647
FREEC (Triploid)	99	51	99	113	37	117	105	45	136		317	133	352		47.3842	70.4444	56.6577
ReadDepth	8	142	0	12	138	0	16	134	0		36	414	0		100	8	14.8148
Amycne	32	118	80	27	123	57	36	114	64		95	355	201		32.0946	21.1111	25.4692
CLImAT	0	150	0	0	150	0	0	150	0		0	450	0		NaN	0	NaN

## Sheet: Exp#2_LSVs
Tool (condition)	True positive (IMR-32)	True negative (IMR-32)	False positive (IMR-32)	True positive (CHP-212)	True negative (CHP-212)	False positive (CHP-212)	True positive (HepG2)	True negative (HepG2)	False positive (HepG2)		Total true positive	Total true negative	Total false positive
CNAtra (Diploid)	12	1	5	10	1	4	11	0	0		33	2	9
CNAtra (Free)	12	1	5	10	1	4	11	0	0		33	2	9
CNVnator (1 Kb)	0	13	0	0	11	0	0	11	0		0	35	0
CNVnator (10 Kb)	0	13	0	0	11	0	0	11	0		0	35	0
FREEC (Diploid)	1	12	36	0	11	0	0	11	0		1	34	36
FREEC (Triploid)	0	13	0	0	11	0	0	11	0		0	35	0
ReadDepth	0	13	0	0	11	0	0	11	0		0	35	0
Amycne	0	13	0	0	11	0	0	11	0		0	35	0
CLImAT	2	11	2	8	3	0	4	7	0		14	21	2

## Sheet: Exp#3_FAs
Tool (condition)	True positive (IMR-32)	True negative (IMR-32)	False positive (IMR-32)	True positive (CHP-212)	True negative (CHP-212)	False positive (CHP-212)	True positive (HepG2)	True negative (HepG2)	False positive (HepG2)		Total true positive	Total true negative	Total false positive		Precision (%)	Recall (%)	f-measure (%)
CNAtra (Diploid)	124	26	32	135	14	37	122	27	55		381	67	124		75.4455	85.0446	79.958
CNAtra (Free)	124	26	37	135	14	38	122	27	55		381	67	130		74.5597	85.0446	79.4578
CNVnator (1 Kb)	52	98	929	60	89	1202	63	86	734		175	273	2865		5.75658	39.0625	10.0344
CNVnator (10 Kb)	47	103	45	51	98	37	54	95	37		152	296	119		56.0886	33.9286	42.2809
FREEC (Diploid)	88	62	122	95	54	129	88	61	121		271	177	372		42.1462	60.4911	49.6792
FREEC (Triploid)	85	65	136	96	53	148	87	62	141		268	180	425		38.6724	59.8214	46.9763
ReadDepth	13	137	0	13	136	0	17	132	0		43	405	0		100	9.59821	17.5153
Amycne	29	121	73	30	119	64	32	117	67		91	357	204		30.8475	20.3125	24.4953
CLImAT	0	150	0	0	149	0	0	149	0		0	448	0		NaN	0	NaN

## Sheet: Exp#3_LSVs
Tool (condition)	True positive (IMR-32)	True negative (IMR-32)	False positive (IMR-32)	True positive (CHP-212)	True negative (CHP-212)	False positive (CHP-212)	True positive (HepG2)	True negative (HepG2)	False positive (HepG2)		Total true positive	Total true negative	Total false positive
CNAtra (Diploid)	12	0	0	10	1	2	12	0	0		34	1	2
CNAtra (Free)	12	0	0	10	1	2	12	0	0		34	1	2
CNVnator (1 Kb)	0	12	0	0	11	0	0	12	0		0	35	0
CNVnator (10 Kb)	0	12	0	0	11	0	0	12	0		0	35	0
FREEC (Diploid)	0	12	0	0	11	0	0	12	0		0	35	0
FREEC (Triploid)	0	12	0	1	10	51	0	12	0		1	34	51
ReadDepth	0	12	0	0	11	0	0	12	0		0	35	0
Amycne	0	12	0	0	11	0	0	12	0		0	35	0
CLImAT	5	7	0	8	3	0	8	4	1		21	14	1

## Sheet: Exp#4_FAs
Tool (condition)	True positive (IMR-32)	True negative (IMR-32)	False positive (IMR-32)	True positive (CHP-212)	True negative (CHP-212)	False positive (CHP-212)	True positive (HepG2)	True negative (HepG2)	False positive (HepG2)		Total true positive	Total true negative	Total false positive		Precision (%)	Recall (%)	f-measure (%)
CNAtra (Diploid)	147	53	37	165	35	44	163	37	52		475	125	133		78.125	79.1667	78.6424
CNAtra (Free)	148	52	38	165	35	44	163	37	53		476	124	135		77.9051	79.3333	78.6127
CNVnator (1 Kb)	74	126	1029	88	112	1467	84	116	750		246	354	3246		7.04467	41	12.0235
CNVnator (10 Kb)	42	158	41	49	151	59	42	158	36		133	467	136		49.4424	22.1667	30.6099
FREEC (Diploid)	93	107	112	105	95	110	90	110	111		288	312	333		46.3768	48	47.1744
FREEC (Triploid)	95	105	123	101	99	130	88	112	115		284	316	368		43.5583	47.3333	45.3674
ReadDepth	9	191	0	17	183	0	5	195	0		31	569	0		100	5.16667	9.82567
Amycne	38	162	69	44	156	85	29	171	77		111	489	231		32.4561	18.5	23.5669
CLImAT	0	200	0	0	200	0	0	200	0		0	600	0		NaN	0	NaN

## Sheet: Exp#4_LSVs
Tool (condition)	True positive (IMR-32)	True negative (IMR-32)	False positive (IMR-32)	True positive (CHP-212)	True negative (CHP-212)	False positive (CHP-212)	True positive (HepG2)	True negative (HepG2)	False positive (HepG2)		Total true positive	Total true negative	Total false positive
CNAtra (Diploid)	11	1	5	11	1	3	12	0	0		34	2	8
CNAtra (Free)	11	1	5	10	2	5	12	0	0		33	3	10
CNVnator (1 Kb)	0	12	0	0	12	0	0	12	0		0	36	0
CNVnator (10 Kb)	0	12	0	0	12	0	0	12	0		0	36	0
FREEC (Diploid)	1	11	39	0	12	0	0	12	0		1	35	39
FREEC (Triploid)	1	11	41	0	12	0	0	12	0		1	35	41
ReadDepth	0	12	0	0	12	0	0	12	0		0	36	0
Amycne	0	12	0	0	12	0	0	12	0		0	36	0
CLImAT	3	9	2	6	6	0	1	11	1		10	26	3
