# Supplementary material for: Hierarchical discovery of large-scale and focal copy number alterations in low-coverage cancer genomes
Source: BMC Bioinformatics. 2020 Apr 16;21:147. doi: 10.1186/s12859-020-3480-3 (PMC7160937; doi:10.1186/s12859-020-3480-3)
Supplement: Supplementary file 7 — Additional file 7. Supplementary Table S6 [file 12859_2020_3480_MOESM7_ESM.xlsx]

## Sheet: Sheet1
Cell line	Read length	Read type	Genome coverage	CNAtra	CNVnator	ReadDepth	FREEC	CLImAT	AMYCNE
A427	101	paired-end	10.67	70.3879	365	52		263	339
CHP-212	101	single-end	1.752	47.5153	703	87		47	459
IMR-32	101	single-end	1.4001	46.388	278	44		44	668
HepG2	76	single-end	1.422	47.515	640	52		73	814
NCI-H82	40	single-end	0.3162	48.9	305	30		1	967
All				260.706	2291	265	0	428	3247
Processing time is the time for CNV calling only (in seconds).
We can't compute the time for CNV calling only using FREEC.
